# Supplementary material for: Emergence and Characterization of Three Pseudorabies Variants with Moderate Pathogenicity in Growing Pigs
Source: Microorganisms. 2025 Apr 9;13(4):851. doi: 10.3390/microorganisms13040851 (PMC12029256; doi:10.3390/microorganisms13040851)
Supplement: Supplementary file 1 [file microorganisms-13-00851-s001.zip]

Archive with 1 entries (1 files):
- microorganisms-3537298-supplementary.pdf
